# Supplementary material for: Analysis of Factors Influencing Air Quality in Different Periods during COVID-19: A Case Study of Tangshan, China
Source: Int J Environ Res Public Health. 2023 Feb 26;20(5):4199. doi: 10.3390/ijerph20054199 (PMC10002059; doi:10.3390/ijerph20054199)
Supplement: Supplementary file 1 [file ijerph-20-04199-s001.zip]

Archive with 1 entries (1 files):
- ijerph-2225134-supplementary.pdf
